# Supplementary material for: Validation of the human disharmony loop: Pectoralis minor tenotomy significantly reduces pain and improves function in historically challenging patients who meet reproducible and explicit diagnostic criteria
Source: PLoS One. 2025 Oct 29;20(10):e0326815. doi: 10.1371/journal.pone.0326815 (PMC12571246; doi:10.1371/journal.pone.0326815)
Supplement: S1 File — (XLSX) [file pone.0326815.s001.xlsx]

## Sheet: Pec Minor Releases
Age	Gender	BMI	Hand Dominance	Secondary Neurolysis	WorkerComp	RiskFactor	Pre_TOS	Pre_Fibromyalgia	Pre_CRPS	Pre_OSD	Pre_Myofascial	Pre_Cervicaldisease	Pre_Trapeziusmylagia	Pre_Subacromial	OtherDiagnoses	Chief Complaint	Side	PreOp_Pain	PreOp_TOS	PreOp_Suprascap	PreOp_Axillary	PreOp_Radial	PreOp_Cubital	PreOp_Carpal	PreOp_Impingement	PreOp_ROM	PreOp_Headaches	PreOp_Scapula	PreOp_MRI Findings	Injection?	InjectionHelp	Complications	PostOp Pain	PostOp_TOS	PostOp_Suprascap	PostOp_Axillary	PostOp_Radial	PostOp_Cubital	PostOp_Carpal	PostOp_Impingement	PostOp_ROM	PostOp_Headaches	PostOP_Scapula
			0 = R, 1 = L		0 = no, 1 = yes		0 = no, 1 = yes	0 = no, 1 = yes	0 = no, 1 = yes	0 = no, 1 = yes	0 = no, 1 = yes	0 = no, 1 = yes	0 = no, 1 = yes		TOS, fibromyalgia, CRPS, SICK scapula, OSD/WRMD, myofascial pain syndrome, cervical neuralgia, trapezius myalgia, cervical stenosis, SICK scapula	pain, neuropathy, weakness (impingement)	R, L	(1 to 10)	0 = no, 1 = yes	0 = no, 1 = yes	0 = no, 1 = yes	0 = no, 1 = yes	0 = no, 1 = yes	0 = no, 1 = yes	0 = no, 1 = yes	(degrees)	0 = no, 1 = yes	stage 1-4	0 = supra, 1 = subscap, 2 = biceps tendon, 3 = SLAP tear, 4 = labral tear	0 = no, 1 = yes	0 = no, 1 = yes	0 = no, 1 = yes	(1-10)	0 = no, 1 = yes	0 = no, 1 = yes	0 = no, 1 = yes	0 = no, 1 = yes	0 = no, 1 = yes	0 = no, 1 = yes	0 = no, 1 = yes	(degrees)	0 = no, 1 = yes	stage 1-4
28	F	22	0		0	Female athlete		1						1	fibromyalgia	Pain	Right	10	1	1	1	1	0	0	1	100	1	4		1	1	0	1	0	0	0	0	0	0	0	180	0	1
55	F	40	0		0	Breast cancer			1			1			CRPS, cervical stenosis	Pain	Left	8	0	0	0	0	1	0	0	100	1	4		1	1	0	2	0	0	0	0	1	0	0	180	0	1
23	F	26	0		0	Macromastia									OSD/WRMD	Pain	Right	7	1	0	1	1	0	0	0	150	1	3		0		0	2	0	0	0	0	0	0	0	180	0	1
65	M	20	0	axillary, cubital	0	post operative TSA	1							1		Weakness	Right	7	0	1	1	1	1	1	1	90	0	4		1	1	0	2	0	0	1	0	1	1	0	180	0	1
32	F	19	0	axillary, radial, carpal	1	Cervical stenosis								1	TOS	Pain	Right	8	1	1	1	1	0	1	1	120	1	4	0	0		0	3	0	0	0	0	1	0	0	180	0	1
32	F	28	0		0	Macromastia					1	1			myofascial pain syndrome, cervical stenosis	Pain	Right	8	1	0	1	0	0	1	0		1	3		1	0	0	2	0	0	0	0	0	0	0	180	0	1
50	M	29	0		1	Trauma (work, fall)			1					1	CRPS	Pain	Left	10	0	1	1	1	0	0	1	120	1	4	4	1	1	0	0	0	0	0	0	0	0	0	180	0	1
42	F	30	0	radial, cubital, carpal	0	Breast cancer			1						CRPS	Neuropathy	Right	5	1	0	0	1	0	1	0		0	3		0		0	2	0	0	0	0	0	0	0	180	0	1
75	F	25	0	cubital, radial	0	Cervical stenosis	1								TOS	Pain	Right	5	1	1	0	1	0	1	0		1	3		1	1	0	0	0	0	0	1	0	0	0	180	0	1
35	M	31	1	cubital	1	Bodybuilder	1							1	TOS	Pain	Right	7	1	0	1	0	1	1	1	90	1	4		1	1	0	0	0	0	0	0	1	1	0	180	0	1
20	F	31	0		0	Female athlete	1	1						1	TOS, fibromyalgia	Pain	Right	7	1	0	1	0	1	1	1	100	1	4		1	1	0	0	0	0	0	0	1	0	0	180	0	1
42	M	26	0	carpal, radial	0	post operative TSA			1					1	CRPS	Pain	Right	6	0	0	1	1	0	1	1	100	0	3	0	0		0	2	0	0	0	0	0	0	0	180	0	1
33	M	29	0	radial	1	Trauma (fall)								1		Pain	Right	9	1	1	1	1	1	1	1	90	1	4	0	0		0	2	0	0	0	0	1	1	0	180	0	1
78	F	29	0		0	Breast cancer						1			cervical stenosis	Weakness	Left	7	1	1	0	0	1	0	0	180	0	3	0	0		0	4	0	0	0	0	1	0	0	180	0	1
14	F	26	0		0	Female athlete	1							1	TOS	Pain	Right	10	1	1	1	1	0	1	1	45	1	4	0	1	1	0	2	0	0	0	0	0	0	0	180	0	1
63	M	20	0	axillary, cubital	0	Post operative rTSA								1		Weakness	Left	7	0	1	1	1	1	1	1	80	0	4		1	1	0	2	0	0	0	0	0	0	0	180	0	1
44	M	31	1		1	Trauma (traction injury)								1		Pain	Left	7	0	1	1	1	0	1	1	100	1	4		0		0	0	0	0	0	0	0	1	0	180	0	1
80	M	42	0	radial, cubital, carpal	0	Post operative rTSA	1							1	cervical stenosis	Weakness	Left	7	0	0	0	1	1	1	1	90	1	3	0, 2	0		0	3	0	0	0	0	1	1	0	150	0	1
75	F	25	1		0	post operative RTSA	1							1	cervical stenosis	Pain	Left	8	1	0	0	1	1	1	1	100	0	3		0		0	2	0	0	0	0	1	1	0	150	0	1
70	F	28	0	axillary	0	Block injury								1		Weakness	Right	8	0	0	1	0	1	1	1	90	1	3		0		0	2	0	0	1	0	1	0	0	150	0	1
32	M	29	0	axillary, radial, cubital, carpal	1	Trauma (fell off ladder)			1					1	CRPS	Pain	Right	10	0	0	1	1	0	0	1	90	1	4		1	1	0	2	0	0	1	1	0	0	0	180	0	1
30	F	31	1	radial, cubital, carpal	1	Traction injury			1					1	CRPS	Pain	Right	10	1	1	1	1	0	1	1	30	1	4	0	1	1	0	5	0	0	0	0	0	1	0	150	0	1
29	M	25	0		1	Upper trunk block injury		1						1	fibromyalgia	Pain	Right	10	1	0	1	0	0	0	1	90	1	4	3	1	1	0	3	0	0	0	0	0	0	0	180	0	1
51	M	27	0		0	Trauma (football injury)								1		Pain	Right	9	0	0	1	0	1	1	1	120	0	3	0	1	1	0	4	0	0	0	0	1	0	0	180	0	1
60	F	29	0		0	Macromastia		1						1	fibromyalgia	Pain	Right	10	0	0	1	0	0	0	1	120	1	3		0		0	6	0	0	0	0	0	0	0	180	0	1
21	F	36	1		0	Macromastia			1					1	CRPS	Pain	RIght	5	1	0	1	1	0	1	1	90	0	4	2	0		0	0	0	0	0	0	0	1	0	180	0	1
53	M	47	0		1	Traction injury								1		Pain	Left	9	0	1	1	0	0	0	1	100	0	3		0		0	3	0	0	0	0	0	0	0	180	0	1
23	F	33	0		1	Traction injury		1	1					1	CRPS, fibromyalgia	Pain	Right	10	1	1	1	1	1	1	1	30	1	4	3	1	0	seroma	4	1	0	0	0	0	0	0	160	0	1
13	M	25	1	radial	0	Upper trunk block injury								1		Weakness	Left	0	0	0	0	1	0	0	1	30	0	3		0		0	0	0	0	0	0	0	0	1	100	0	2
32	F	19	0		1	Cervical stenosis	1							1	TOS	Pain	Left	8	1	1	1	1	0	1	1	120	1	4	0	0		0	3	0	0	0	0	1	0	0	180	0	1
63	M	26	0	cubital, radial, carpal	0	Trauma (fall)								1		Pain	Right	7	1	1	1	1	1	1	1	90	0	3	0	1	1	0	3	0	0	0	1	1	1	0	180	0	1
40	M	33	0	carpal, cubital	0	Traction injury								1		Neuropathy	Left	8	0	0	1	1	1	1	1	120	0	3	2	0		0	2	0	0	0	0	1	1	0	180	0	1
17	M	22	0		0	Trauma (fall)								1		Weakness	Right	5	1	1	1	0	0	0	1	90	0	3	3	1	1	0	0	0	0	0	0	0	0	0	180	0	1
69	F	24	1		0	post operative TSA		1						1	fibromyalgia	Pain	Right	7	1	1	1	0	0	1	1	120	1	3		1	1	0	0	0	0	1	1	0	1	0	180	0	1
57	F	36	0	carpal	0	post operative TSA								1		Pain	Right	4	0	0	1	0	0	1	1	90	0	3		1	1	0	1	0	0	0	0	0	1	0	150	0	1
65	M	35	0		0	post operative TSA								1		Pain	Left	10	0	1	1	1	0	1	1	50	1	4		0		0	5	0	0	0	0	0	0	1	100	0	2
48	F	38	0		1	Idiopathic		1						1	fibromyalgia	Pain	Right	7	1	1	1	1	1	0	1	100	1	4		0		0	2	0	0	0	0	1	0	0	180	0	1
46	M	29	0		1	Traction injury		1						1	fibromyalgia	Pain	Right	5	1	1	1	1	1	0	1	100	0	3		1	1	0	2	0	0	0	0	0	0	0	180	0	1
53	F	28	0		0	Trauma (fall)								1		Pain	Left	9	1	1	1	0	1	0	1	100	1	4	0	1	1	0	4	0	0	0	0	1	0	1	150	0	1
61	F	19	0		0	Idiopathic								1		Pain	Right	8	1	1	1	1	0	1	1	100	1	3		1	1	wound dehiscence	4	0	0	0	0	0	1	0	180	0	1
43	F	29	0		0	Macromastia								1		Pain	Right	9	1	0	1	0	0	0	1	120	1	3		1	0	0	3	0	0	0	0	0	0	0	180	0	1
65	F	25	0		0	post operative TSA								1		Pain	Left	7	1	1	1	1	1	1	1	90	0	3		1	1	0	3	0	0	0	0	1	1	1	150	0	1
80	F	26	1		0	post operative TSA								1		Neuropathy	Left	8	0	0	0	0	1	1	1	90	1	3		0		0	6	0	0	0	0	1	1	1	150	0	1
37	F	30	0		1	cervical stenosis								1		Pain	Left	10	0	1	1	1	0	0	1	120	1	4	0	0		0	2	0	0	0	0	0	0	0	180	0	1
59	F	26	0		0	Fall		1						1	fibromyalgia	Pain	Right	10	1	0	1	0	0	0	1	90	1	4	0	1	1	0	3	0	0	0	0	0	0	0	180	0	1
75	F	20	0		0	post operative TSA						1		1	cervical neuralgia	Weakness	Right	8	1	1	1	0	0	0	1	100	0	3		0		0	8	0	0	0	0	0	0	1	150	0	1
66	F	21	0	cubital, radial	0	cervical stenosis						1			cervical neuralgia	Pain	Left	10	0	0	1	1	0	0	0	180	1	3		1	1	0	5	0	0	0	0	0	0	0	180	0	1
57	F	25	1		0	Cervical stenosis						1		1	cervical neuralgia	Pain	Right	7	1	1	1	0	1	0	1	100	1	3	0	1	1	0	2	0	0	0	0	0	0	0	180	0	1
33	F	24	0		0	Overhead athlete		1						1	fibromyalgia	Pain	Right	7	1	1	1	0	1	0	1	90	0	4	0	1	1	0	3	0	0	0	0	1	0	0	180	0	1
38	F	25	0		0	Idiopathic										Weakness	Right	3	0	0	1	1	0	0	0	180	0	3		1	0	0	3	0	0	0	0	0	0	0	180	0	1
43	F	21	0	axillary	0	Cervical stenosis		1						1	fibromyalgia	Pain	Left	10	1	0	1	1	0	1	1	100	1	3		1	1	0	2	0	0	0	0	0	1	0	180	0	1
52	F	43	0	cubital, radial	0	Cervical stenosis								1		Pain	Left	6	0	1	1	1	1	0	1	120	0	3		1	1	0	2	0	0	0	1	1	0	0	180	0	1
19	M	31	0		1	Trauma								1		Pain	Right	8	1	1	1	1	1	1	1	90	0	4		1	1	0	3	0	0	0	0	0	0	0	180	0	1
54	M	30	1	cubital	0	Cervical stenosis						1			cervical neuralgia	Pain	Left	7	1	0	0	0	1	0	0	180	1	3		1	0	0	3	0	0	0	0	0	0	0	180	0	1
24	M	25	0		0	Trauma (MVC)								1		Pain	Right	7	1	1	1	1	0	1	1	90	1	4	4	1	1	0	0	0	0	0	0	0	0	0	180	0	1
16	M	27	0		0	Overhead athlete								1		Pain	Right	8	0	0	0	0	0	0	1	90	1	3	3, 4	1	1	seroma	3	0	0	0	0	0	0	0	180	1	1
35	M	19	0		0	Cervical stenosis						1	1	1	cervical neuralgia, trapezius myalgia	Pain	Left	5	1	1	1	0	1	0	1	120	1	3		1	1	0	1	0	0	0	0	1	0	0	180	0	1
54	M	22	0		0	postoperative TSA						1		1	cervical stenosis	Pain	Right	8	0	0	1	1	0	0	1	90	0	3		1	0	0	3	0	0	0	1	0	0	0	180	0	1
35	M	31	1	cubital	1	Bodybuilder	1							1	TOS	Pain	Left	10	1	0	1	0	1	1	1	90	1	4		1	1	0	3	0	0	0	0	1	1	0	180	0	1
46	F	19	0		0	Trauma, cervical stenosis		1						1	fibromyalgia	Pain	Left	5	0	0	1	1	0	1	1	90	1	4		1	1	0	0	0	0	0	0	0	1	0	180	0	1
83	F	35	0		0	Macromastia		1						1	fibromyalgia	Pain	Left	8	1	1	1	1	0	1	1	90	1	4		1	1	0	0	0	0	0	0	0	0	0	150	0	1
67	F	28	0	carpal, cubital, radial	0	Trauma (fall)								1		Pain	Right	8	0	1	1	1	1	1	1	90	1	3		1	0	0	0	0	0	0	0	1	0	0	180	0	1
43	F	43	0	axillary	0	Macromastia	1	1				1		1	cervical stenosis, fibromyalgia, TOS	Pain	Left	10	1	0	1	1	1	1	1	90	1	4		1	1	0	3	0	0	0	0	1	1	0	180	0	1
48	F	38	0		0	Macromastia		1						1	fibromyalgia	Pain	Left	10	1	1	1	1	0	1	1	100	1	4		0		0	4	0	0	0	1	0	1	0	180	0	1
67	M	40	0		0	post operative TSA						1	1	1	cervical neuralgia, trapezius myalgia	Pain	Left	4	0	0	1	1	0	0	1	90	0	3		0		0	1	0	0	0	0	0	0	1	120	0	1
47	F	31	0		0	Macromastia						1		1	cervical neuralgia	Pain	Right	7	1	1	1	1	0	1	1	120	1	3		1	1	0	3	1	0	0	0	0	0	0	170	0	1
39	F	32	0		0	Trauma (fall)								1		Pain	Left	8	1	1	1	1	0	0	1	120	1	4	0	1	0	0	2	0	0	0	0	0	0	0	180	0	1
49	F	42	0		0	Trauma (fall)					1			1	myofascial pain syndrome	Pain	Left	7	0	1	1	1	1	1	1	90	1	1		1	1	0	1	0	0	0	0	1	0	0	180	0	1
37	F	31	0		0	Trauma (Fall)					1	1		1	myofascial pain syndrome, cervical neuralgia	Pain	Right	10	1	1	1	1	0	1	1	30	1	4	0, 4	0		0	2	0	0	0	1	0	0	0	150	0	1
43	M	29	0		0	Bodybuilder								1		Pain	Left	7	0	1	1	1	1	1	1	90	0	3	0	1	1	0	2	0	0	0	0	0	0	0	180	0	1
42	F	35	0		0	Macromastia	1							1	TOS	Pain	Left	8	1	1	1	0	0	0	1	90	1	4		1	0	0	0	0	0	0	0	0	0	0	180	0	1
54	F	34	0		0	Macromastia			1	1				1	OSD/WRMD	Pain	Right	7	1	1	1	1	1	1	1	90	1	4		1	1	0	0	0	0	0	0	0	0	0	180	0	1
43	M	38	0		0	Boybuilder							1	1	trapezius myalgia	Pain	Left	6	0	1	1	0	0	0	1	90	1	4		0		0	0	0	0	0	0	0	0	0	180	0	1
57	F	25	1	axillary	0	Cervical stenosis						1		1	cervical neuralgia	Pain	Right	7	1	1	1	0	1	0	1	100	1	3	0	1	1	0	2	0	0	0	0	0	0	0	180	0	1
48	M	48	0		1	Bodybuilder							1	1	trapezius myalgia	Pain	Left	10	1	0	1	1	0	1	1	90	1	4	0	1	1	0	0	0	0	0	0	0	0	0	180	0	1
44	F	31	1		0	Trauma (MVC)	1					1	1	1	cervical stenosis, TOS, trapezius mylagia, cervical neuralgia	Pain	Right	8	1	1	1	1	0	1	1	90	1	4		1	1	0	6	0	0	0	1	0	1	0	180	1	2
26	M	26	0		0	Trauma								1		Pain	Left	8	0	0	1	0	0	0	1	120	0	3		1	1	0	3	0	0	0	0	0	0	0	180	0	1
33	F	57	0		0	Trauma		1							fibromyalgia	Pain	Right	8	0	1	1	1	0	1	0	180	1	3		1	1	0	0	0	0	0	0	0	0	0	180	0	1
84	F	25	0		0	Idiopathic								1		Pain	Right	3	0	0	1	1	0	0	1	150	1	3		1	1	0	0	0	0	0	0	0	0	0	180	0	1
70	M	31	0		0	Idiopathic							1	1	trapezius myalgia	Pain	Right	8	0	0	0	1	0	1	1	100	0	3		1	1	0	1	0	0	0	0	0	0	0	150	0	1
71	M	28	0		0	Cervical stenosis				1					OSD/WRMD	Neuropathy	Right	3	1	0	1	0	1	1	0	180	0	3		0		0	1	0	0	0	0	1	1	0	180	0	1
49	F	28	0		0	Trauma								1		Pain	Right	5	1	1	1	0	0	1	1	100	1	3		1	1	0	0	0	0	0	0	0	0	0	180	0	1
44	F	22	1		0	Trauma (MVC)					1		1		trapezius myalgia, myofascial pain syndrome	Pain	Left	7	0	1	1	0	0	0	0	180	1	3	0	1	1	0	0	0	0	0	0	0	0	0	180	0	1
16	F	26	0		0	Female athlete	1				1			1	Myofascial pain syndrome	Pain	Right	7	1	1	1	1	0	1	1	100	1	3		1	0	0	0	0	0	0	0	0	0	0	180	0	1
18	F	31	0	cubital	0	Trauma (MVC)								1		Pain	Left	6	1	1	1	1	1	1	1	120	1	4		1	1	0	3	0	0	0	0	1	1	0	180	0	1
38	M	36	0		0	Trauma (MVC)				1				1		Pain	Left	9	1	1	1	1	0	1	1	40	1	4		0		0	2	0	0	0	0	0	1	0	180	0	1
54	M	34	0	radial	1	Idiopathic					1	1		1	cervical stenosis, myofascial pain syndrome	Pain	Left	10	1	1	1	1	0	1	1	90	1	4		1	1	0	0	0	0	0	1	0	1	0	180	0	1
45	F	33	1		0	Macromastia								1		Pain	Right	9	1	1	1	0	0	0	1	90	1	3		1	1	0	0	0	0	0	0	0	0	0	180	0	1
54	F	25	0	cubital, radial	0						1			1	myofascial pain syndrome	Pain	Right	8	0	0	0	1	0	0	1	120	1	3		1	1	0	0	0	0	0	1	1	0	0	180	0	1
29	F	22	0		1	Trauma		1						1	fibromyalgia	Pain	Right	9	0	1	1	1	0	1	1	130	0	4	0, 2	1	1	seroma	6	0	0	0	0	0	0	0	180	0	1
42	F	40	1		0	Macromastia				1		1		1	OSD/WRMD, cervical stenosis	Pain	Left	10	1	1	1	1	0	0	1	90	1	3		1	1	0	0	0	0	0	0	0	0	0	180	0	1
41	F	31	0		0	Macromastia	1						1	1		Pain	Right	6	1	1	1	1	0	0	1	100	1	3		1	1	0
59	F	26	0		0	Fall		1						1	fibromyalgia	Pain	Left	10	1	0	1	0	0	0	1	90	1	4	0	1	1	0	3	0	0	0	0	0	0	0	180	0	1
36	M	24	1		0	Idiopathic								1		Pain	Right	10	0	1	1	1	0	1	1	90	0	3	1	1	1	0	5	0	0	0	0	0	1	0	180	0	1
55	M	24	0		1	Trauma (fall)	1			1				1		Pain	Right	7	1	0	1	1	0	0	1	90	1	4	0	1	1	0	3	0	0	0	0	0	0	0	180	0	1
81	F	25	1		0	Idiopathic						1		1		Pain	Left	3	1	0	0	1	0	0	1	100	0	4		1	1	0	0	0	0	0	0	0	0	0	180	0	1
75	F	33	0		0	Macromastia	1	1				1	1	1		Pain	Right	6	0	0	1	1	0	1	1	90	0	4	0,2	0		0	1	0	0	0	0	0	0	0	180	0	1
52	M	30	0		0	Cervical stenosis	1			1	1	1	1	1		Pain	Left	8	1	0	1	0	0	1	1	90	1	3	0	1	1	0
68	F	35	0	carpal, radial	0	Macromastia					1	1	1			Pain	Right	3	0	0	1	1	0	1	0	180	0	3		1	1	0	0	0	0	0	1	0	1	0	180	0	1
36	F	28	0		0	Trauma (fall)		1	1				1	1		Pain	Right	10	1	1	1	1	0	1	1	30	1	4		1	1	0	0	0	0	0	0	0	0	0	180	0	1
48	M	29	0		1	Bodybuilder							1	1	trapezius myalgia	Pain	Right	6	1	0	1	1	0	1	1	90	1	4	0	1	1	0	0	0	0	0	0	0	0	0	180	0	1
72	F	34	0		0	Macromastia						1		1		Pain	Right	8	1	1	1	1	0	1	1	100	1	4		1	1	0	0	0	0	0	0	0	0	0	180	0	1
50	F	26	0		1	Idiopathic				1		1		1		Pain	Right	7	1	0	1	0	0	0	1	100	1	3		1	1	0	2	0	0	0	0	0	0	0	180	0	1
57	F	31	0		0	Macromastia		1								Pain	Right	5	0	0	1	0	0	0	0	180	0	3		1	1	0	0	0	0	0	0	0	0	0	180	0	1
70	M	32	1		0	Trauma								1		Pain	Left	8	1	1	1	1	0	0	1	90	1	4		1	1	0	2	0	0	0	0	0	0	0	180	0	1
58	M	28.3	0	cubital	1	manual labor								1		pain	Left	7					1	0	1	100	1		0, 2	1	1	0	5	0	0	0	0	1	0	0	180	0	1
36	F	32	0		0	macromastia								1		pain	Right	6					0	0	1	90	0		0	1	1	0	0	0	0	1	1	0	0	0	180	0	2
31	F	30	0		0	macromastia								1		pain	Right	6					0	0	1	180	0		0	1	1	0	3	0	0	0	0	0	0	0	180	1	1
56	M	30	1		1	manual labor										pain	Right	5					0	0	1	90	0		0,2,3	1	1	0	3	0	0	0	0	0	0	1	130	0	1
56	F	36	0		1	trauma										pain	Left	6					0	0	1	180	1	3	0	1	1	0	0	0	0	0	0	0	0	0	180	0	1
45	F	38	1		1	macromastia								1		pain	Left	8					0	0	1	80	0	3	0	1	1	0	0	0	0	0	0	0	0	0	90	0	1
56	M	28.25	1		1	trauma								1		pain	Left	6					0	0	1	80	1			1	1	0	5	0	0	0	0	0	0	1	90	1	1
67	M	23	0		1	trauma								1		pain	Left	8					0	1	1	90	0	3	0	1	1	0	6	0	0	1	0	0	1	1	90	1	1
58	F	28	0		1	manual labor						1		1		pain	Left	8					1	0	0	180	1	3	0	1	1	0	4	0	0	0	0	0	1	1	180	1	1
53	F	29	0		1	neck surgery										pain	Right	4	0	0	1	0	0	0	1	90	0	3	0,3	1	1	0	4	0	0	0	0	0	0	1	180	1	1
